# Supplementary material for: A tissue-engineered model of the blood-tumor barrier during metastatic breast cancer
Source: Fluids Barriers CNS. 2023 Nov 3;20:80. doi: 10.1186/s12987-023-00482-9 (PMC10623725; doi:10.1186/s12987-023-00482-9)
Supplement: Supplementary file 2 — Additional file 2: Data S1. Summary of bulk RNA-sequencing data. (Tab 1) Differentially expressed genes (DEGs) between BTB versus BBB microvessels in vitro. (Tab 2) DEGs between BTB versus BBB microvessels from patient samples [41], including shared DEGs from Tab 1. (Tab 3) DEGs between BTB microvessels cultured with and without macrophages. [file 12987_2023_482_MOESM2_ESM.xlsx]

## Sheet: BTB (DEGs)
BBB enriched				BTB enriched
Gene	log2FC	adjusted p-value		Gene	log2FC	adjusted p-value
TRIM9	-12.0578	2.82646e-07		BARX1	15.6116	3.74679e-33
ADAMTSL1	-11.0964	2.6346e-09		MAGEA6	14.6119	2.8696e-28
APELA	-11.0029	2.44498e-09		ARL14EPL	14.5945	9.54821e-28
LINC00900	-10.8498	3.65157e-08		OASL	14.35	1.13742e-27
LRRC75A	-10.8314	9.03067e-05		KLK5	14.245	1.63291e-28
RTL9	-10.8023	0.00179874		MAGEC2	14.1943	2.61481e-28
RASGEF1C	-10.7911	6.83513e-08		FAM83A	13.8813	2.07065e-36
NCAM1	-10.7202	0.00232641		MGAM	13.8407	3.37191e-24
FMO3	-10.5973	0.00448089		SIRPB2	13.7353	1.09336e-25
LPAR3	-10.574	0.00383489		APOL6	13.5176	3.33324e-22
FAM218A	-10.5207	6.41336e-08		CHCHD2	13.3552	2.45271e-32
AMHR2	-10.483	3.49041e-06		RSAD2	13.1917	5.33534e-17
PLIN5	-10.4678	3.59442e-07		OAS1	13.1555	1.06903e-13
FGF9	-10.4598	0.000270803		NFIA	13.111	4.16e-21
MYB	-10.3326	0.00619015		KRBOX1	13.0083	3.63185e-21
VILL	-10.3314	2.79848e-07		MAGEA12	12.9799	6.68641e-21
MTUS2	-10.3218	3.90272e-06		SERPINB5	12.965	9.78049e-21
PGC	-10.2575	3.52941e-05		SLC37A2	12.9342	3.91194e-21
REN	-10.2438	0.00933289		TNFRSF18	12.8407	6.64724e-15
SMCO3	-10.2271	1.18896e-05		KRT5	12.7918	5.65243e-22
CRISP3	-10.2115	0.00836045		IFIT2	12.7084	9.60853e-18
PNMA3	-10.2057	0.0104692		KLK8	12.6729	4.20597e-20
TGM3	-10.1911	0.0104692		TRPM2	12.655	6.33945e-19
TFEC	-10.1617	1.15511e-05		SLPI	12.5889	8.22472e-17
LINC02036	-10.1364	4.96571e-06		CDSN	12.5579	4.77126e-19
DOCK2	-10.0729	0.0154685		MAGEA3	12.4829	1.67129e-17
GGT5	-10.0608	0.0126814		ARL14	12.4595	1.19633e-17
EGR2	-10.0567	0.0159195		PTK6	12.4416	8.91353e-12
LINC00654	-10.0528	0.0145822		LINC01792	12.4187	3.24191e-15
TAS1R3	-10.0524	0.0156346		SDR42E1	12.3906	1.63297e-15
RASL10A	-9.97534	0.000197774		OAS2	12.387	0.0220797
PMFBP1	-9.90966	0.0257103		BATF	12.3752	7.00732e-16
HAPLN4	-9.84884	0.0201907		TMEM61	12.2856	1.1285e-14
HOXC13-AS	-9.77379	0.0240575		ACP7	12.2519	2.72258e-16
LINC00648	-9.76425	0.00106928		UCA1	12.2512	5.84581e-16
CCNP	-9.74715	0.0285901		PRSS3	12.1881	2.53099e-25
STK32A	-9.71278	0.0253969		CSAG1	12.1722	2.80354e-13
RAD9B	-9.67969	0.0010266		MKX	12.127	4.35107e-15
DEGS2	-9.65429	0.035543		NXF2	12.0169	1.78528e-12
NTNG2	-9.61817	0.000412546		CCRL2	11.9575	1.31202e-15
CD36	-9.61055	0.000721545		B3GNT3	11.9289	2.49733e-15
GRIP2	-9.604	0.00181148		NXF2B	11.9267	1.81448e-12
SLCO5A1	-9.57758	0.0012843		GNA15	11.8902	3.6073e-13
ADCY5	-9.5502	0.0347741		C9orf64	11.871	1.86042e-12
TMPRSS11F	-9.5462	0.0382777		SCD5	11.8635	4.35311e-13
EDDM3B	-9.51115	0.000302804		EPGN	11.78	5.41068e-10
SOX8	-9.47373	0.0482916		CTSF	11.7133	3.69544e-13
LINC02696	-9.44279	0.000642954		SIRPG	11.7076	3.60583e-11
105370945	-9.41719	0.000383735		IFI44	11.6943	1.81448e-12
ANKRD35	-9.4158	0.0489131		ALDH1A3	11.6773	4.99351e-16
PCDHA5	-9.38967	0.0125186		MILR1	11.6575	7.30912e-13
23285	-9.28598	0.000451856		MYPN	11.5083	7.14095e-08
ALDH3A1	-9.24132	0.00403465		PADI1	11.4929	1.6555e-12
COL9A1	-9.17038	0.0030825		LINC01363	11.4835	2.45664e-12
CCDC3	-9.15214	0.0171048		SVIL-AS1	11.4263	1.05626e-09
TMED2-DT	-9.13459	0.0129368		XG	11.3889	8.15004e-08
STARD13-AS	-9.13395	0.00177993		MAMLD1	11.3847	5.29038e-13
SNX32	-9.0481	0.000354322		NFIX	11.343	3.64653e-10
PTCHD1	-8.94205	0.00318844		NEURL3	11.3003	4.56487e-12
ERBB4	-8.91919	0.0191941		ALOXE3	11.2373	2.43603e-11
LINC01530	-8.90823	0.00980394		LINC00508	11.2201	4.89654e-10
FAM186B	-8.89354	0.0104228		IL15RA	11.1996	3.06339e-11
TREM1	-8.88348	7.75527e-06		PRR34-AS1	11.1735	2.97591e-11
ABCA13	-8.84127	0.0144089		MAGEC1	11.1527	2.18394e-11
TMCC1-AS1	-8.80302	0.0170663		VAV1	11.1059	3.21594e-10
MARCHF1	-8.79483	0.00980394		CSF3	11.086	3.39497e-09
ANKDD1B	-8.73847	0.017418		CCL28	11.0816	6.68328e-09
ZNF284	-8.70736	0.023312		LINC01133	11.0609	2.17709e-10
ZSCAN4	-8.69456	0.00691153		HOXC10	11.0561	3.60583e-11
PCDHGA12	-8.63994	0.00392506		IL1RAPL1	11.0399	3.05529e-09
TBC1D22A-AS1	-8.42801	0.0303535		ZNF716	10.9908	0.00150778
SLITRK5	-8.37415	0.0325835		IFTAP	10.9805	9.22305e-11
LRTM1	-8.32048	0.0344247		EVPL	10.9657	3.88753e-05
GPX2	-8.25765	0.0294786		OLFML2B	10.9644	2.17709e-10
THEGL	-8.20356	0.0401663		PICSAR	10.9593	3.43803e-10
ZNF547	-8.01215	0.00757253		RUNX3	10.9252	1.2793e-07
ITGA11	-7.74126	0.00772502		PCED1B	10.9156	8.37899e-08
AHRR	-7.60981	0.00820139		IL18R1	10.8776	1.49281e-09
ATP8B4	-7.48106	0.0416647		CXCL8	10.8539	2.56913e-09
MICOS10P1	-7.21589	0.00423561		FAM25A	10.8495	4.18491e-10
GSN-AS1	-6.89757	0.00851363		PAX8-AS1	10.8318	1.16543e-08
TRMT9B	-6.64359	4.30343e-05		ADRB2	10.7923	8.63312e-10
PRDM6	-6.34724	0.0147717		MAGEA2B	10.7874	7.67393e-09
PHACTR2-AS1	-6.2151	0.0357515		AFF3	10.7742	0.00263795
RIPOR3	-6.09905	0.0183094		MAGEA2	10.74	4.01181e-09
ZNF663P	-6.02412	0.0159118		KCNQ3	10.7348	0.00219955
BFSP1	-5.31691	0.00203562		APOL1	10.7259	3.54089e-07
CACNG8	-5.28385	0.0116146		ANKRD29	10.6972	3.16147e-09
ANO2	-5.22134	0.0436217		FRMD3	10.6173	0.00367434
PCDHB7	-5.03313	0.0325835		LIPH	10.6052	2.78071e-08
STEAP1B	-4.8057	0.0445997		LINC01907	10.585	6.98217e-09
CCNYL6	-4.50774	0.0499199		PPP2R2C	10.5677	2.07192e-07
RNF215	-4.48687	0.0462669		SIRPG-AS1	10.5405	1.64977e-07
LRRTM4	-3.56371	0.00111871		CECR7	10.5312	9.80577e-08
PCAT14	-3.25526	0.00203633		HLX	10.5232	0.000134068
KCNQ1OT1	-3.06345	0.0286197		IL13RA2	10.4812	1.13743e-25
PPP2R2B	-2.93964	4.37635e-11		LINC01606	10.4487	6.60021e-08
ITGA9	-2.71146	8.33592e-05		LOC101927571	10.4331	5.04893e-08
DNAJC6	-2.70238	0.0189823		FOXQ1	10.421	2.08537e-06
ADAMTS5	-2.67166	0.0205841		LINC00944	10.4073	5.68081e-08
GATA3-AS1	-2.66129	0.0240046		STING1	10.4027	1.22981e-06
KAZN	-2.58179	0.0277147		GBP4	10.366	0.00557445
FREM1	-2.48537	0.00432764		TMEM74B	10.3363	0.00525149
SPIRE2	-2.39705	0.000781726		KLK7	10.2733	4.24602e-05
CRABP1	-2.36586	0.0194881		FPR1	10.2125	0.00837117
PRTFDC1	-2.33374	0.000204982		GFI1	10.1902	0.00830345
DYNC1I1	-2.30985	0.0200158		INHBB	10.178	4.05018e-06
SLC16A9	-2.28388	5.192e-06		ADAMTS2	10.1713	1.20422e-06
CEP162	-2.16075	0.0148231		OR4C6	10.1585	1.07672e-06
C2orf15	-2.11053	0.00248432		SPAG8	10.119	1.42274e-06
PARD6A	-2.10234	0.000869486		FAM225B	10.0893	1.17618e-05
NXPH4	-2.0746	0.00156568		S1PR5	10.0728	0.0102633
DERL3	-2.0668	0.00561553		GAS6-DT	10.0643	3.49041e-06
CYP2C18	-2.06517	0.0368647		PAX8	10.0408	4.47699e-06
MPPED2	-2.06045	0.000117642		105373132	10.036	0.0123058
EPB41L3	-2.03519	1.1301e-05		LINC00839	10.027	0.0127514
SLC4A8	-2.03212	0.0160768		XKR9	10.0236	0.000176129
MEIS1-AS3	-2.01262	0.0109355		FAM225A	10.0071	8.07319e-06
DDIT4L	-2.01049	6.18319e-05		KRT33B	9.99156	0.0139978
UNC5B	-2.00563	0.00014914		ZNF37A	9.99041	0.00111329
TMPRSS4	-2.00228	0.00188484		ABCC9	9.96729	0.0136349
SYNDIG1	-1.98521	0.00125977		FUT3	9.96141	1.08394e-05
PCDH10	-1.93867	3.07691e-08		RELN	9.96106	1.84968e-05
SST	-1.9384	1.36349e-06		WNT10B	9.96082	2.42506e-06
CXXC4	-1.92516	0.0346183		CACNA1A	9.957	2.52779e-05
EDNRB	-1.91983	2.7309e-06		ANKFN1	9.94854	0.0216133
VAT1L	-1.87701	3.88753e-05		ZPLD1	9.92952	0.015467
CTBP1-DT	-1.87628	0.028129		ARHGEF33	9.92057	0.0153391
FAM110D	-1.86395	0.00917085		KLK9	9.90695	2.08379e-05
ZBTB34	-1.84101	0.00427666		HSD17B2	9.90673	0.0149262
WNT5A	-1.82533	7.11708e-05		STAB1	9.90564	6.99784e-08
UNC5C	-1.81911	0.0129662		GSTA1	9.89928	0.015357
SLC2A13	-1.77638	0.0312349		TNFRSF4	9.88224	1.17618e-05
ADAL	-1.75337	0.00893234		OLFM1	9.80347	0.0285625
DMD	-1.71862	0.0040304		ZNF502	9.7922	0.0195032
POLA1	-1.71041	2.61931e-05		HOXA11	9.76056	0.0196255
COLEC12	-1.71016	1.84469e-05		LRP5L	9.75261	0.0254252
PHOSPHO2	-1.69453	0.0313377		ZNF556	9.73481	2.59473e-10
SLC16A10	-1.68915	0.00196786		NRAD1	9.73317	0.0233296
WDR19	-1.6679	0.00013505		MNX1-AS1	9.67879	0.0259406
PENK	-1.66668	2.36057e-05		HOXA10	9.67265	3.08311e-15
KRT23	-1.64888	0.00485118		TGIF2LX	9.67065	0.000110773
SCUBE3	-1.64704	2.69255e-05		PHYHIP	9.65328	0.000317852
ID2	-1.64492	8.17386e-13		C1orf87	9.63603	0.0284343
LINC00540	-1.63337	0.0164673		ZNF248	9.6359	0.0251509
WNK3	-1.62642	0.000259401		ALOX12B	9.63238	0.0310854
TRMT13	-1.62063	0.0331301		MEI1	9.61793	0.0291297
HAND1	-1.61071	0.0195032		LCN2	9.53505	9.54234e-10
FBXO10	-1.60289	0.0044735		BBOX1	9.49671	0.0370439
FREM2	-1.5967	0.0253233		LNCAROD	9.48789	0.000198789
SLC40A1	-1.57283	2.97591e-11		POU6F2	9.48	0.0431637
IGSF9	-1.55365	0.000132002		VCX3A	9.44124	0.000171808
NSG1	-1.52649	0.00197034		BTNL9	9.41824	0.0389564
KCNK5	-1.51857	0.0169734		SIX2	9.41802	2.57395e-17
SEMA6D	-1.51358	0.0120159		ESR1	9.4039	0.0417704
HEY1	-1.5076	0.000256169		PNLIPRP3	9.36033	0.0464561
ATP9B	-1.49583	0.00953992		LOC100128885	9.35359	0.00175146
SNCA	-1.48793	0.000379626		C12orf56	9.3492	0.0464266
DPY19L3	-1.46541	4.71014e-06		NLRP2	9.33977	3.31916e-32
ID1	-1.46409	0.000416824		PAX9	9.3272	0.0490191
MEIS1	-1.45859	5.43801e-07		RAET1G	9.3046	0.000298719
ANKRD36	-1.45777	0.00545606		100996573	9.29228	0.0107023
MRPL20-AS1	-1.4358	0.0033632		PLA2G2F	9.27915	0.00026629
MYCN	-1.42865	0.000803517		ECM2	9.23328	1.81448e-12
NRDE2	-1.42623	0.0129886		FAM24B	9.21043	0.000396154
STXBP6	-1.42305	0.0489131		MROH7	9.194	0.000436078
ADAMTS1	-1.42207	0.0175645		NCF4	9.18681	0.00423277
NDRG2	-1.42108	0.00829673		ESYT3	9.16497	6.74561e-09
SCAPER	-1.41672	0.0226647		ELFN1-AS1	9.15008	0.000676371
ARHGEF26	-1.41625	0.00589635		DDX53	9.13132	0.00395493
C21orf58	-1.41143	0.00108397		CPT1A	9.1225	0.0144666
IFT172	-1.40686	3.71066e-05		ZNF528-AS1	9.11697	0.00144775
FLRT3	-1.40446	3.38366e-06		GJA3	9.09474	0.0124105
COL2A1	-1.39926	1.41589e-05		100506499	9.07469	0.00122752
RNR1	-1.39416	8.40619e-05		HKDC1	9.06416	0.00531245
DGKD	-1.39287	0.00264241		NXF5	9.02691	0.0024876
HECTD2	-1.36151	0.00424567		MCMDC2	8.98807	0.00495263
SMAD6	-1.35534	0.00492829		HOXC9	8.96754	0.00213457
EPHB3	-1.32874	0.0019463		FGF20	8.88083	0.00474349
TBX3	-1.31752	2.96635e-07		NR1I3	8.85967	0.0113048
EYA1	-1.30934	0.00065817		PCDHA7	8.85334	0.0047473
DOLPP1	-1.30444	4.61285e-05		RTBDN	8.76363	0.0417214
ZNF830	-1.29063	0.00964401		B3GNT4	8.71244	0.00949412
MSX2	-1.27577	3.59063e-06		LINC01029	8.70134	0.0216575
DLX5	-1.26839	0.000136143		SOX18	8.69361	3.68086e-09
PCNX3	-1.25696	0.00250436		PI3	8.59246	7.86219e-11
SIPA1L2	-1.25523	0.0449245		LOC101927100	8.57557	0.0142683
KAT6B	-1.23288	0.0499881		ZIC5	8.56854	0.0358773
ID4	-1.23275	9.33087e-06		ZNF492	8.56407	1.08394e-05
ZNF620	-1.2248	0.00409744		ADIRF	8.55451	0.00869523
SFT2D3	-1.22229	0.00552144		MUC20	8.54752	2.12583e-11
UHRF1BP1	-1.22193	0.00336637		EMX1	8.54112	0.00933847
ORC1	-1.21658	0.0278149		TPTE	8.53436	0.000302485
MSANTD2	-1.20594	0.0285646		C11orf91	8.53419	0.0109497
CHN1	-1.20503	0.0497742		H1-1	8.51388	0.0156346
HOTAIRM1	-1.20295	4.83682e-10		FER1L4	8.5049	6.60317e-10
STOM	-1.19983	0.000120302		CSAG3	8.50351	0.0152051
HIRIP3	-1.19226	0.00768045		TEKT4P2	8.47345	0.0115618
H1-5	-1.1849	0.0245768		FOXD1	8.43987	8.63312e-10
ND1	-1.17794	0.00917085		CATSPERZ	8.3845	0.0240046
NECTIN3	-1.17546	0.0176401		CSAG2	8.38065	0.0175131
LAMA1	-1.16842	0.0410741		MYOT	8.28809	0.0222169
LOC730101	-1.16762	0.0309582		VCX3B	8.17958	0.0305841
CDAN1	-1.15978	0.0130096		SAMD9	8.17147	0.00964042
IQCK	-1.1597	0.0253898		GBX2	8.15869	0.0441411
C19orf54	-1.15898	0.00475509		SNAR-A7	8.06685	3.70227e-05
PEG10	-1.14597	3.82307e-06		TPTEP1	8.04425	1.14724e-05
SAMD11	-1.13838	0.0301948		642477	8.02883	2.32269e-10
PAQR8	-1.13179	0.0419802		ABCC2	8.0142	0.0221464
NRP2	-1.12618	0.00526438		RAET1L	7.97801	2.50365e-05
GSTCD	-1.12526	0.0286197		ZNF528	7.97556	0.000127842
HOXA1	-1.11322	0.000799597		PARP3	7.90547	1.89532e-06
NFE2	-1.10836	0.0385374		WNK2	7.90145	4.43368e-05
LRP2	-1.10462	0.000642954		PRUNE2	7.87607	0.000370909
ND2	-1.10347	0.00946088		KCNIP3	7.6736	0.0104802
CNR1	-1.10017	0.0321879		SUSD3	7.62015	0.0175131
RIPPLY3	-1.08054	0.00178961		ISL2	7.59975	0.0253898
STAG1	-1.07922	0.0439713		SNAR-A9	7.56777	0.000662735
KRI1	-1.07607	0.0408543		DUXAP8	7.47975	8.8818e-05
ZNF778	-1.07482	0.0230511		SEC14L6	7.46892	3.65965e-06
METTL7A	-1.06841	0.0238966		C5orf63	7.45718	0.000774594
WFIKKN1	-1.06723	0.0123414		G0S2	7.44421	0.0384836
CDKN2AIP	-1.06378	0.017656		CBFA2T3	7.40949	0.0287853
PPP1R21	-1.05323	0.0018199		DUXAP10	7.38214	4.43606e-09
MANBA	-1.04154	0.00964124		SNAR-A1	7.20321	5.48015e-19
KANK4	-1.03788	0.00030714		SSUH2	7.15089	0.000332611
AGGF1	-1.02942	0.00255406		NELL2	7.12251	0.00101482
SFXN2	-1.02909	0.0324938		BRWD1-AS2	7.0944	0.00177232
PRKD1	-1.02752	0.000989708		MPP3	7.04257	9.21452e-08
GBAP1	-1.0247	0.0341709		AOX2P	6.99288	0.000555126
LINC02381	-1.0228	1.47001e-06		PADI3	6.98644	0.000378446
RELCH	-1.02164	0.0116146		OSGIN1	6.87522	0.000424935
ARHGAP28	-1.01585	0.0307922		HRCT1	6.87454	0.00203562
VCAN	-1.01566	0.0215311		SNAR-A14	6.83335	0.00113285
ND6	-1.00971	0.0312349		SNAR-A11	6.82817	0.000422259
SV2A	-1.00915	0.00411962		EN1	6.73118	0.00130881
CDC45	-1.00249	0.000130042		SGPP2	6.7223	0.0109577
MKS1	-0.984977	5.89903e-05		SCN1A-AS1	6.68962	0.0159195
TARBP1	-0.983812	0.0360975		ACSL5	6.65446	6.34561e-09
GOLIM4	-0.977457	0.0201907		SCEL	6.61	0.000237855
CCKBR	-0.969068	1.1579e-07		CCDC9B	6.56657	0.00611189
KRT80	-0.967039	0.00255406		UPK3B	6.54522	0.00118353
TMEM260	-0.96314	0.000560875		ZNF880	6.53536	0.00163904
MAN1A1	-0.960681	8.56165e-06		CCR5AS	6.49838	0.00106173
WASF1	-0.960133	0.000780783		JAK3	6.45716	1.53804e-08
FANCG	-0.958577	0.00157955		PSORS1C2	6.44863	0.00123724
ZNF629	-0.93957	0.00532794		CATSPER1	6.43136	0.0248021
HAUS5	-0.937722	0.006478		PTPN20	6.41962	0.0108408
LIN28A	-0.93711	0.00236468		PECAM1	6.41911	4.1641e-06
MID1	-0.936708	0.0021312		WNT16	6.38665	0.00108397
PRTG	-0.93645	8.93292e-11		SNAR-B2	6.21287	5.37712e-55
ZNF714	-0.92182	0.047928		SNAR-A3	6.16535	1.13091e-12
DIS3L	-0.915803	0.0187491		HTATSF1P2	6.10772	0.00786201
SLC9A8	-0.913544	0.0340048		BEGAIN	6.05203	0.0085646
RIMKLB	-0.912614	1.17618e-05		SNAR-A6	5.93222	1.16234e-07
LIN28B	-0.902218	0.00494751		RHBDL2	5.92197	0.0221466
PTDSS2	-0.898757	0.0192529		SNAR-B1	5.90345	1.90992e-14
TYRO3	-0.89614	0.0232523		SNAR-A8	5.89779	9.46849e-15
KLHL13	-0.895058	0.0285646		SUN3	5.8878	2.58409e-18
PIMREG	-0.891235	0.0008619		TGFBR3L	5.85016	0.0152051
GAMT	-0.888664	2.48402e-05		ZNF296	5.74067	0.000186153
TMEM117	-0.884565	0.0442723		ZNF257	5.62069	0.0388651
ZMYM2	-0.881397	0.0291297		FAM25BP	5.60686	1.19633e-17
HS2ST1	-0.880728	0.00440467		KRT6A	5.59244	0.0394869
ASRGL1	-0.879417	0.00890738		SNAR-A2	5.54445	2.86022e-05
GPC3	-0.875878	0.000110773		ARMC4	5.54406	0.0228502
XRCC1	-0.874999	1.14078e-05		ZNF98	5.54395	0.000234328
PKDCC	-0.873485	0.000910092		TNS4	5.52537	0.000959156
LDB1	-0.873422	0.0128796		CYP27B1	5.52206	0.0267803
ABCG2	-0.872223	0.00772459		NPY	5.48346	0.0243723
C16orf87	-0.865364	0.00420657		FAM25G	5.42379	1.51273e-16
PPP2R2A	-0.865024	0.00405284		TRPM4	5.39168	0.00334075
DNMT3B	-0.864441	0.000781726		FAM133A	5.38229	0.0340048
CXXC1	-0.862816	0.00207788		FOXF2	5.36763	0.000471532
TMEM99	-0.860184	0.0249404		CD163L1	5.34413	0.0017178
PIK3R4	-0.859686	0.0472945		DGAT2	5.315	0.0304396
GATA6	-0.858229	0.0301948		PLEKHA2	5.21595	1.10442e-06
THADA	-0.850653	0.00647774		FAM25C	5.12875	2.74362e-11
EIF1AY	-0.843039	0.0306695		GSDMA	5.09888	0.0419005
SSRP1	-0.84267	0.000101894		S100A9	5.08224	4.74262e-13
FKBP10	-0.841245	0.00120189		ADGRE2	5.03112	0.00953988
KITLG	-0.839187	0.0192074		FAM20C	4.99118	0.00442194
RAB15	-0.833273	1.43148e-06		NR1D1	4.83702	0.00446062
ZCCHC3	-0.830835	0.0462944		ANXA8	4.81495	6.3613e-19
MFSD8	-0.826821	0.0312349		RBP7	4.80696	4.29267e-05
JMJD1C	-0.82562	0.0115975		EHF	4.79101	0.0193472
MCM2	-0.821664	0.00564801		ANXA8L1	4.78708	6.52793e-51
SMAD7	-0.820669	0.0329859		TOX2	4.71627	8.56057e-22
RTL10	-0.816578	0.0489473		PSCA	4.5906	0.00923177
ID3	-0.815032	7.35931e-07		PLB1	4.58564	0.0216133
DPPA4	-0.811631	0.00229764		CD44	4.57449	1.99616e-99
STAG2	-0.809277	0.0268607		SNAR-E	4.53664	2.51426e-06
IGF2BP1	-0.808052	0.000920051		IFI27	4.48882	0.000336292
CYP26A1	-0.803938	7.7215e-05		PCDHA9	4.40392	0.014054
TNRC6B	-0.796616	0.000170454		MESP1	4.37371	0.0220205
TCN2	-0.796493	0.0154301		PARP10	4.32328	0.0285646
SMARCC2	-0.795476	9.63579e-05		IFIT1	4.2699	0.0400476
CEP78	-0.784331	0.033369		RNF144B	4.1941	0.00157499
GSTA4	-0.779507	0.000504375		FYB1	4.10914	0.0138446
TMEM170A	-0.775854	0.00240944		IFI6	4.06379	0.00307961
TRIM71	-0.774089	0.00224992		OAS3	4.0525	0.0208074
BAZ2B	-0.773655	0.0486929		RRAD	4.00111	2.33696e-24
PRIM1	-0.773191	8.7256e-06		MR1	3.99631	0.0442687
MTRNR2L1	-0.771369	0.0448969		LOC101927789	3.97204	1.05782e-07
LMO4	-0.771021	0.031716		BST2	3.96374	6.6787e-13
AUH	-0.769461	0.00981121		S100A14	3.88528	5.21487e-08
BTBD3	-0.766447	0.00610515		MYEOV	3.82819	2.70419e-06
PPP6R2	-0.762371	0.0382436		TMEM158	3.801	6.00283e-12
UMPS	-0.760803	0.00124003		LGALS1	3.79181	2.6723e-22
OGT	-0.760773	0.015467		LYPD3	3.76952	6.27037e-14
BDH2	-0.760706	0.0243708		DNAJA4	3.75116	0.0430612
DHFR	-0.757652	0.0499915		PPP1R14C	3.73867	0.0416157
NUP160	-0.754921	0.0372427		MROH6	3.70972	0.0259803
HMGN3	-0.754266	0.000642954		IFIH1	3.65301	0.000490817
SUMF2	-0.753555	0.00276411		RAB9B	3.62651	0.00273436
SLC7A8	-0.753237	0.0390279		TSPAN1	3.59646	4.0542e-06
ROR2	-0.752455	0.0395461		LOC103908605	3.58406	0.0475101
CNOT6	-0.741078	0.0430612		SLC13A3	3.57623	0.00394378
ANP32E	-0.739512	0.00216779		ASS1	3.5394	8.5e-05
HMGB2	-0.726054	0.000527087		PSMB8	3.52528	4.0369e-06
FADS2	-0.726049	5.15252e-09		ISG20	3.51173	2.35578e-09
SRSF1	-0.725804	0.000697819		TSPO	3.50563	2.6723e-22
STRBP	-0.723496	4.19389e-05		LINC01535	3.49072	0.022448
CPSF2	-0.720747	1.62316e-05		COL6A2	3.48898	5.77298e-16
PCBP2	-0.717323	0.0192407		NALCN	3.44891	0.0270332
MPDU1	-0.716326	1.20149e-05		ALDH3B1	3.36994	1.18557e-06
TP53BP1	-0.715707	0.00207788		DUSP4	3.36045	3.35749e-06
ZNF689	-0.715486	0.0421455		PARP12	3.35876	6.64724e-15
PDGFC	-0.714673	0.0122864		SIRPB1	3.34691	7.7215e-05
THOC1	-0.713823	0.0303891		XKRX	3.33218	0.000134103
TIMELESS	-0.706574	0.0171835		PPARG	3.30978	1.19194e-32
SEMA6A	-0.706209	0.0149403		KLK6	3.29339	2.067e-50
SRPRB	-0.705769	0.000268292		MARCHF9	3.28467	0.000345264
NUP58	-0.703987	0.0495728		PRKCA	3.24388	0.0417589
PGAP2	-0.698724	0.00647774		GFPT2	3.22794	2.43474e-06
SNHG5	-0.698003	0.0239072		SNAI2	3.19905	9.70716e-13
MCM5	-0.697094	6.71832e-06		HCAR1	3.17899	9.5981e-08
TRIM13	-0.696599	0.0446113		CRIP1	3.16823	1.23588e-05
ESF1	-0.696361	0.0307922		FXYD3	3.15796	2.16513e-17
PCM1	-0.695659	0.00107224		ACOT11	3.15194	0.0432985
TM7SF2	-0.695218	0.0153391		LGALS3BP	3.09313	2.62636e-22
ORC6	-0.694565	0.0424586		UNC13D	3.06523	5.53559e-12
CKAP2	-0.688405	0.0150987		LXN	3.04829	7.23008e-18
COG8	-0.68798	0.0436217		ADAP1	2.97135	0.000148009
SLC2A3	-0.687153	5.66131e-05		TRIM47	2.93667	3.28551e-11
ZWINT	-0.682795	0.00164474		ISG15	2.93224	0.0239343
FAM53C	-0.682309	0.0290992		MCF2L	2.90981	0.0298497
ATP2B1	-0.682178	1.97313e-06		OAF	2.90343	0.000982062
COMMD4	-0.679484	0.00512121		SLC16A14	2.8809	0.00480412
SPSB4	-0.67644	0.000935079		APOBEC3A	2.87947	0.0362629
EXOSC6	-0.674515	0.0376993		GJA5	2.85953	0.000104477
SLC39A8	-0.672245	0.0208205		TM4SF1	2.84739	1.04602e-09
CA2	-0.67159	0.0312376		MYC	2.84419	2.81914e-19
METTL17	-0.666396	0.0390489		HLA-F	2.84409	0.000127323
CBX5	-0.66547	7.75527e-06		RFLNB	2.83843	0.000828548
DDX3Y	-0.659114	0.0044735		AMPD3	2.8349	3.19931e-05
NASP	-0.65842	0.000332025		ATP23	2.79514	2.61539e-06
PSRC1	-0.658272	0.000584152		ADAM12	2.78168	4.26011e-06
MACROH2A2	-0.655934	1.14582e-07		HSPA1A	2.77763	1.80942e-35
FNDC3A	-0.65395	0.0189645		TRIB3	2.76852	6.60319e-10
PAPOLA	-0.650377	0.00248136		FHDC1	2.73466	0.0299555
H4C3	-0.647668	1.9856e-08		ADORA2B	2.73423	0.00859825
SERPING1	-0.643077	2.43241e-06		ICAM1	2.69582	0.0102522
ANP32A	-0.639992	0.000101894		COL6A1	2.65161	1.93219e-14
P3H1	-0.63968	0.0168856		PLP2	2.65122	1.22052e-10
IP6K1	-0.637819	0.00148579		LEFTY1	2.64819	0.0372363
SLC2A14	-0.637541	0.0324938		CAMK2N1	2.64341	8.26764e-13
PIP5K1A	-0.634678	0.00299428		RHOF	2.63706	0.000904855
DLGAP5	-0.633506	0.0247358		SHFL	2.61273	0.0353343
LCP1	-0.628071	0.0467034		SERPINE1	2.61234	1.54024e-06
PCDHB2	-0.625928	0.00188518		FGD3	2.59822	0.0142683
ZDHHC16	-0.621113	0.00358285		CD68	2.58787	0.000573902
ZNF3	-0.612241	0.0366046		STX1A	2.5465	0.00533084
COA3	-0.612058	0.0218305		PTGES	2.54094	7.09538e-20
HOXB2	-0.611106	0.0361151		SLC8B1	2.5301	1.67294e-06
TMEM106C	-0.610194	0.0172013		AGPAT2	2.51464	9.4155e-16
SRRT	-0.609816	0.0454402		APOBEC3B	2.51351	4.29267e-05
FXYD6	-0.609671	0.0482916		MAPK13	2.4992	4.3926e-10
PPIG	-0.60861	0.00252122		MT2A	2.48658	6.79241e-12
CBWD2	-0.607801	0.00854367		HAGHL	2.47695	0.00106098
ADGRL2	-0.60466	0.0286318		SQOR	2.465	0.00166752
LUC7L	-0.602677	0.0183349		LETM2	2.46118	0.00420138
DANCR	-0.598578	0.0236383		RMDN2	2.45597	0.0169837
ZMIZ1	-0.595731	0.0205711		ABHD14B	2.43017	6.70626e-07
SLC25A11	-0.593847	2.48653e-05		C15orf48	2.3897	4.61499e-05
RPA1	-0.58772	0.0389475		FBXO32	2.37584	2.16747e-28
CTSV	-0.587086	0.0131844		BCYRN1	2.37567	0.0112902
CBS	-0.585372	0.0027451		FCHO1	2.36911	0.000228254
GOSR2	-0.583385	0.00158076		IFIT5	2.35972	0.00171891
AIF1L	-0.582669	0.0141629		EEF1A2	2.35948	0.0205934
GTF3C6	-0.581962	0.00140293		TACSTD2	2.35137	1.03349e-08
TP53I3	-0.581915	0.00524855		EFHD1	2.33728	0.00395817
UHRF1	-0.57448	0.0191699		STK32C	2.33416	0.014109
BMP4	-0.569648	0.027823		RPP25	2.33051	5.40908e-09
WDR33	-0.568339	0.000683428		FBXL13	2.33027	0.0416647
GPX3	-0.567264	0.0467605		GIHCG	2.32763	0.00087171
SRSF11	-0.565035	0.0244025		QPCT	2.30994	4.67574e-08
ASF1B	-0.56416	0.0347741		PSMB9	2.30958	1.87329e-10
MCM7	-0.561699	0.00179874		CLIC3	2.30634	2.18059e-05
TGS1	-0.561069	0.0404788		SLC6A8	2.28817	0.000574012
KLHDC3	-0.561019	0.00795051		TMEM40	2.27992	7.19179e-07
COL26A1	-0.559529	0.0187491		UBD	2.2776	0.0105117
TACC3	-0.558588	0.0129388		PLPP2	2.27241	0.00421548
PSPC1	-0.558029	0.00452138		SLC25A43	2.26404	0.00248136
PBX1	-0.557431	0.000839926		ECHDC3	2.26377	0.00154918
CBSL	-0.554174	0.0125315		HS3ST3A1	2.25736	7.33268e-05
TSSC4	-0.551846	0.0331301		HPCAL1	2.22616	1.24018e-14
GTF2IP4	-0.549243	0.0179729		LOC100126784	2.21769	0.0284343
PPP5C	-0.545706	0.00461448		INHBA	2.21068	0.00196636
NDN	-0.544764	0.0322501		LCA5L	2.20225	0.0436217
CTSC	-0.54467	0.00209793		SP100	2.20127	8.3222e-11
MLST8	-0.543194	0.0403862		CD82	2.19209	9.49492e-07
TARDBP	-0.542272	0.00262596		DPP7	2.18777	0.00013283
TRIM27	-0.540597	0.000451015		TNFAIP2	2.17298	1.1301e-05
ACAA2	-0.532398	0.0208752		JUNB	2.16834	2.55108e-05
GTPBP6	-0.531436	0.0439311		PCDHA10	2.1654	0.00106986
GTF2I	-0.531325	0.00407036		MPZL2	2.15925	2.30694e-06
EIF3CL	-0.531305	0.0439713		SLCO4A1	2.13454	0.00244164
GTSE1	-0.531045	0.0142683		REEP6	2.12983	0.000991011
THOC6	-0.52698	0.0351328		MPP2	2.12865	9.29351e-06
EIF3C	-0.516267	0.0474162		CHST7	2.12376	0.00851363
TFAP2A	-0.512419	0.0376736		CACNB1	2.11609	0.00405284
WDR18	-0.512273	0.0323328		OXTR	2.11407	2.80719e-09
GMNN	-0.50985	0.0258899		CORO6	2.10678	0.000143053
FAM136A	-0.50832	0.0491804		DDX58	2.10523	0.00810015
HMGN2	-0.506718	0.0489131		LTBR	2.1001	7.11708e-05
RBM4	-0.504089	0.0310854		FOSL1	2.10008	5.89741e-11
UBE2G1	-0.503956	0.0331301		CDK12	2.09417	1.67129e-17
GTF3C5	-0.501556	0.0227126		IRF1	2.07991	2.02657e-12
COG4	-0.501344	0.000867103		TNFRSF9	2.07641	0.000893744
SLC38A1	-0.500543	0.000115033		A1BG	2.07021	0.00328647
HAPLN1	-0.500113	0.00962207		PLA2G4C	2.06891	0.014851
STMN1	-0.497625	0.029654		S100A6	2.06808	1.8717e-11
PYGO2	-0.495731	0.0167924		CPM	2.06385	0.0259803
BEX3	-0.495657	4.84665e-06		MAOA	2.06125	2.42506e-06
FTH1	-0.495412	2.81757e-05		CAPS	2.05255	0.0421455
FAM120AOS	-0.494328	0.00933847		IFI30	2.043	0.00171071
TXNL4A	-0.492276	0.00399896		MIR4435-2HG	2.03776	4.95596e-08
SMARCD1	-0.487349	0.0395587		NTN4	2.02072	0.00629809
MATR3	-0.484612	0.0207734		JUN	2.01824	3.19931e-05
LUC7L3	-0.484594	0.00420657		MAP1LC3C	2.00434	0.00272215
GTF2IP1	-0.484339	0.0380479		NRG1	1.99911	0.00170849
DSP	-0.478292	0.0143621		EFHD2	1.98497	2.07979e-17
SMARCC1	-0.477835	0.0109848		ACSL1	1.9743	0.00405284
FUS	-0.47636	0.00441924		CBLC	1.95976	0.0312376
CBX1	-0.472505	0.0345119		AMIGO2	1.95059	0.00442877
RPA2	-0.471162	0.0442325		DTX3L	1.94542	0.0442687
HNRNPA3	-0.468248	0.0166199		RELB	1.94438	0.000167109
TRA2B	-0.461306	0.0394824		GPRC5A	1.94331	4.59721e-10
IDE	-0.45676	0.0144724		ARHGAP18	1.94252	3.71445e-05
UBE4A	-0.445881	0.0390279		DAPP1	1.94223	0.00158114
KIF22	-0.441905	0.00138398		TNFAIP3	1.9399	2.53643e-08
PLD3	-0.438121	0.0467605		ITPR3	1.91398	0.00356661
IPO9	-0.433218	0.00040578		GBP1	1.90562	0.00964042
MAGEF1	-0.431069	0.0347741		ASPH	1.90527	1.93609e-09
HNRNPM	-0.426261	0.0124768		SFN	1.90481	4.34872e-06
RANBP1	-0.423703	0.0331301		RFTN1	1.90045	0.000879212
HNRNPD	-0.423137	0.00824715		CDC42EP4	1.8993	0.0176348
KTN1	-0.422355	0.00722746		MIEN1	1.88825	1.23662e-13
HNRNPA1	-0.420119	0.0193472		SERPINB1	1.88153	0.00846787
SLC38A2	-0.413972	0.0331301		RGS19	1.87429	0.00434923
RCC2	-0.406369	0.0172013		CASP8	1.87313	0.00428811
EID1	-0.403603	0.0169734		CHRDL1	1.86881	0.0193472
APEX1	-0.400002	0.0213599		AIFM2	1.86575	5.08029e-05
ILF2	-0.388535	7.13579e-06		IFITM1	1.85897	0.000665552
ATP5F1A	-0.378708	0.0141495		EMP1	1.85585	0.0310294
BIRC5	-0.378201	0.0406623		XYLT1	1.85434	0.0430612
CLDN6	-0.375484	0.0049055		STAT1	1.85129	1.15625e-05
TOP2A	-0.374806	0.0454402		TDRD7	1.84287	0.00532794
PRXL2A	-0.367844	0.0160145		ZNFX1	1.84089	0.0146523
MRPL57	-0.367802	0.0290591		ANKRD13A	1.83577	3.19931e-05
MARCKSL1	-0.363145	0.00580859		LEFTY2	1.82701	7.693e-06
ILF3	-0.361939	0.0012843		PROSER2	1.81593	2.74796e-06
GNPDA1	-0.34872	0.0241295		TRIM16L	1.80998	0.0191941
RPS23	-0.347457	0.0285791		CAV2	1.80558	1.27413e-11
SPAG7	-0.341724	0.0422007		L1CAM	1.80503	4.03157e-07
TALDO1	-0.338045	0.0110117		MAP6D1	1.79212	0.0321829
XRCC5	-0.329511	0.0494724		GADD45B	1.78525	4.71014e-06
SMARCA1	-0.305165	0.0243847		RPL19P12	1.78352	0.0153391
CALR	-0.290963	0.00446062		SH2B3	1.78264	0.00128199
				FAM174B	1.78157	6.37118e-05
				PLAT	1.77619	1.42274e-06
				CEACAM1	1.76024	0.0460151
				MGLL	1.74283	0.0050596
				FHL2	1.71988	5.98232e-16
				PLD6	1.717	0.0379121
				LTB	1.71279	0.000587864
				CDKN2A	1.70843	0.021958
				METTL1	1.70741	3.22276e-08
				PARP14	1.70226	2.51426e-06
				ITGB6	1.69856	0.000689612
				MICA	1.69557	0.0126814
				UNC93B1	1.69228	0.0472182
				PSMD3	1.69088	6.33945e-19
				ETV4	1.69001	0.000904855
				BLVRB	1.68517	3.80143e-08
				SFXN3	1.68455	0.0469154
				RPL19	1.68445	3.57839e-14
				IRAK1	1.67964	2.13646e-10
				HSPA1B	1.67886	2.18087e-14
				GRB7	1.67586	1.17801e-05
				OGFR	1.6694	1.45556e-06
				KLF7	1.66375	2.38289e-08
				CXCL16	1.6575	0.000845272
				SEC14L2	1.65572	0.0342294
				PPP2R5B	1.65503	0.0385141
				RETSAT	1.65381	1.05657e-06
				GSDMD	1.64691	0.000210249
				SGMS2	1.6416	0.000975173
				ZFP36	1.6349	0.0105502
				CYTOR	1.63145	0.000143754
				SNX10	1.6264	0.00561076
				MVP	1.62551	0.00290086
				GNAL	1.61635	0.0209357
				EDN1	1.61535	6.37118e-05
				TMC5	1.60572	0.0326415
				ITGA2	1.60399	0.00651032
				PNPO	1.6025	9.54318e-06
				PLAUR	1.59734	2.3877e-07
				SLMAP	1.59644	0.000365216
				IDH3A	1.59397	5.57194e-09
				CXorf38	1.58879	0.00521949
				CRAT	1.58711	0.00133455
				ADAM8	1.58616	0.00390411
				PDLIM3	1.58218	0.0246861
				RIN1	1.57998	0.0171396
				EGR1	1.57884	0.0467687
				VEGFA	1.57068	0.00188247
				EPHA2	1.56691	3.35233e-07
				UAP1	1.56617	1.18557e-06
				LIPA	1.56593	4.74081e-14
				PLAU	1.56307	1.98521e-11
				LGALS3	1.56121	0.000289714
				MIR614	1.55462	0.00468408
				CLIP2	1.55026	0.00378253
				SRGAP1	1.53842	0.000815824
				TIMP3	1.5365	3.57029e-13
				EPS8	1.5359	0.004208
				TRADD	1.53102	0.0362629
				GLIPR1	1.5141	0.00383489
				BLVRA	1.51366	0.000422259
				NABP1	1.50457	0.00215276
				IER3	1.50237	0.0200271
				KLF10	1.50009	0.00198902
				ZNF274	1.49913	0.000216901
				PTK2B	1.4981	0.0325308
				ZNF343	1.49624	0.0499262
				UHMK1	1.49402	0.000128173
				TMBIM1	1.49045	7.66485e-07
				POLR1B	1.48923	0.0051095
				NMB	1.48751	0.00341526
				LMCD1	1.48342	0.000714837
				EXOC3	1.47301	2.91566e-06
				JCAD	1.46712	0.000611318
				IRF7	1.46419	0.00569003
				PLEC	1.46376	0.000923693
				CABLES1	1.46355	0.00681361
				B2M	1.46196	5.04765e-07
				AVPI1	1.45935	0.00128571
				HTATIP2	1.45697	1.6619e-05
				CCDC71L	1.45422	0.0249581
				NFKB2	1.4502	0.00405936
				MIR205HG	1.44951	0.000145178
				PLEKHF1	1.44001	0.00777968
				SRXN1	1.43444	8.10662e-12
				GPR137B	1.43243	0.0426325
				RRP12	1.43213	0.00532794
				PHF11	1.43079	0.045721
				PYCR1	1.42556	2.59909e-06
				GPR87	1.42512	0.00555918
				SOWAHC	1.42303	8.86434e-06
				ITGB4	1.41832	0.00207706
				PHLDA1	1.41655	1.04535e-06
				PHLDB2	1.41578	8.07319e-06
				NPPB	1.41485	0.00721197
				LSM12	1.41157	2.14258e-06
				CNN1	1.40171	0.0175506
				EDEM1	1.40131	0.000121383
				RAB11FIP5	1.3908	0.00179203
				LPGAT1	1.38718	0.000388412
				S100P	1.38638	0.00576049
				RDH10	1.38486	0.00246432
				PRKCD	1.38033	0.0366372
				CEBPB	1.37911	0.00778576
				PIP4K2C	1.37206	3.643e-10
				SPHK1	1.37145	3.88753e-05
				ELL2	1.36593	2.25456e-08
				SELENOM	1.36357	0.022162
				PLAC8	1.36153	2.99483e-05
				ZNF615	1.35892	0.0192632
				BAG3	1.35416	4.09813e-14
				ITCH	1.35355	0.00203633
				MYO18A	1.35121	0.00214996
				LDHA	1.34833	2.45271e-32
				ARSI	1.34821	1.01918e-06
				SLCO3A1	1.34698	0.00945475
				CHST15	1.34168	0.000957713
				CD9	1.33996	0.000522477
				SDC4	1.33396	9.8233e-10
				FXYD5	1.33128	4.58042e-08
				PFDN2	1.33002	7.64693e-06
				NEURL1	1.32786	0.0203534
				ITGA3	1.32071	0.00183599
				ZDHHC7	1.31817	0.00181309
				PRNP	1.31734	4.59721e-10
				RITA1	1.31512	0.00167541
				CFLAR	1.31471	1.63134e-06
				PIK3CB	1.31334	0.000655465
				PCDH1	1.3131	6.61172e-05
				AACS	1.31174	2.68821e-05
				AP3S1	1.30745	3.59063e-06
				COL9A3	1.30566	0.00396386
				HLA-E	1.30218	9.25947e-07
				SAT1	1.29938	2.95659e-08
				BAIAP2	1.29879	0.000143155
				PLBD1	1.29297	0.00154918
				DUSP3	1.28982	1.2988e-11
				TRIM14	1.28977	0.0357515
				CCN2	1.2817	0.00740574
				GLS	1.27912	2.17154e-05
				IRF9	1.25927	0.000713083
				CARD19	1.25894	0.00998684
				LAMC2	1.2546	4.73084e-12
				ECM1	1.25358	0.0159555
				FOXK1	1.25319	0.00525063
				UPP1	1.25	4.678e-07
				GAS6	1.24992	2.09985e-05
				SLC15A4	1.24592	0.0014369
				LRIG3	1.24001	0.0462933
				HLA-A	1.22489	0.000705059
				ERBB2	1.22451	0.00298443
				AGPAT3	1.22224	0.0489131
				KCNK1	1.22099	0.0389995
				FILIP1L	1.22002	0.0321829
				CBR1	1.21966	1.75693e-07
				GRTP1	1.21718	0.0233296
				CAV1	1.21576	1.68476e-08
				HEG1	1.20995	0.00246144
				RIPK2	1.20798	0.035543
				ACTA1	1.20568	0.00192659
				KLHL25	1.20334	0.017705
				JPH2	1.20081	0.0101302
				MCAM	1.19852	0.0205715
				TCIM	1.1932	0.0128275
				TSFM	1.19317	0.000107763
				SIAH2	1.18956	0.00273704
				PDLIM5	1.18861	0.00601692
				SMIM29	1.18181	0.0431637
				CDC42EP1	1.18165	3.55099e-06
				TGM2	1.17842	2.03736e-06
				TAP1	1.17113	1.20106e-10
				OPLAH	1.17074	0.046448
				TM2D1	1.16899	3.04015e-06
				NXPE3	1.16316	0.00517291
				PLSCR1	1.16259	0.0142683
				SOX15	1.16025	0.000200953
				TGFB2	1.1599	5.43904e-05
				CCND1	1.15964	0.000211491
				UEVLD	1.15914	9.04444e-05
				BHLHE40	1.15814	6.30057e-08
				HLA-C	1.15793	0.000243299
				BLCAP	1.15792	3.47056e-05
				IPPK	1.15619	0.00281827
				CAVIN1	1.15277	0.00532794
				RAB29	1.15126	0.0370529
				EIF2AK2	1.1479	0.000511764
				HSD3B1	1.14101	0.0317137
				EIF4EBP1	1.14043	2.01778e-10
				TAPBP	1.14026	1.59538e-07
				SPRYD3	1.13434	0.00479245
				GIT1	1.11509	0.00195028
				CAPG	1.11407	3.18046e-09
				PPIF	1.11238	4.89216e-12
				SQSTM1	1.11108	1.18854e-08
				SERINC2	1.10523	7.693e-06
				VCL	1.09908	8.41467e-12
				IGFBP5	1.0985	1.46095e-12
				CXCL14	1.09713	1.12749e-07
				IMPDH1	1.09146	0.000180369
				ORMDL3	1.08958	6.75533e-05
				EHD2	1.08696	0.00571515
				COTL1	1.08111	2.51018e-21
				ADAM9	1.07674	4.63159e-08
				FBLN2	1.07422	1.79155e-06
				ELF4	1.07277	0.0029132
				MMP9	1.07057	0.000198754
				NFE2L3	1.06737	0.036702
				KCTD13	1.05831	0.0423473
				WBP2	1.05484	0.000734488
				TPCN1	1.05389	0.0338343
				BCAR3	1.05291	0.0482916
				MYOF	1.0528	0.0044735
				MET	1.04635	0.0249581
				CMTM7	1.04438	1.95788e-05
				MMD	1.04037	0.0191941
				THBS1	1.03429	0.000959782
				DUSP1	1.03102	0.0443225
				SFRP1	1.02832	0.000190011
				FAM91A1	1.02831	0.0421455
				TNFSF15	1.01965	0.0361151
				SERGEF	1.01798	0.0331301
				EMP3	1.01443	0.0321829
				TRIM25	1.00533	0.0154561
				IFNGR1	1.00493	0.00127893
				ELP4	1.00226	0.0139815
				STARD3	0.99883	0.00635962
				MPHOSPH6	0.99438	0.000805379
				SETD7	0.985554	0.0439713
				PTPRS	0.983423	0.0130096
				GRAMD2B	0.983276	0.000975173
				CCN1	0.982207	0.000179355
				RNASET2	0.981911	0.0268607
				KLF6	0.98129	1.56915e-08
				RRAS	0.97993	0.0316898
				SGK1	0.978436	0.0165493
				CPPED1	0.975908	0.000108113
				MAFG	0.971711	0.0045314
				FLNB	0.969252	0.0229173
				CD46	0.968262	1.69387e-05
				ACOT9	0.966347	0.0119298
				COPRS	0.9659	0.0306113
				SMAD3	0.956775	0.0200158
				BMP2	0.956559	0.0156638
				MAPK9	0.952287	0.00560783
				DYNLT3	0.951062	0.00745382
				INPP4A	0.950646	0.0370439
				PURB	0.950339	0.0289866
				BLZF1	0.949538	0.0258699
				SLC10A3	0.948722	0.0029289
				TOM1	0.94129	2.28999e-05
				HLA-B	0.941051	0.0134315
				NSMCE1	0.939225	0.0467605
				SMOX	0.939126	0.00053993
				CALCOCO2	0.938311	0.000140644
				STXBP1	0.934703	0.019071
				IL32	0.930539	0.000462761
				TSPAN15	0.928931	0.0259541
				SMIM4	0.926954	0.00420657
				SUN1	0.926426	9.43969e-05
				TNIP1	0.921132	0.0200512
				SERPINF1	0.916396	0.0017624
				LMNA	0.916291	1.41147e-05
				IRF2BP2	0.916148	0.0390489
				OPTN	0.915151	0.00576071
				TAGLN	0.914971	0.00533783
				DAGLB	0.912247	0.000148114
				FGD6	0.911926	0.000511764
				MRPS5	0.909434	0.00052191
				LOXL1	0.905963	0.0233296
				TNFRSF1A	0.902044	0.00383489
				HECTD4	0.901294	0.00759756
				RAB5IF	0.900213	0.0241496
				NETO2	0.899766	0.000212119
				ITGA5	0.899147	0.00370809
				NEK6	0.898434	0.00359259
				UBE2L6	0.897961	0.00375002
				OSBPL2	0.897793	0.0285646
				SETD9	0.897759	0.0419926
				MYO1E	0.89438	0.0289812
				SNHG6	0.893754	0.012991
				ITPRID2	0.893387	0.0117444
				RNF149	0.893285	0.0108647
				COMT	0.893042	0.0334222
				PPP1R15A	0.890839	0.00316002
				MEAK7	0.890611	4.03927e-05
				ATG12	0.890032	0.00342495
				DUSP10	0.885212	0.0391531
				PFKP	0.883654	0.000127842
				RHBDF2	0.882383	0.0218305
				IER5	0.882344	0.0270989
				PSMA1	0.881029	1.22594e-09
				PCK2	0.880969	0.0396784
				LAD1	0.880731	0.00253828
				STX12	0.876765	0.0482916
				UGCG	0.86849	0.0177141
				FNDC4	0.867615	0.0307922
				PLIN3	0.864022	1.55805e-05
				NSMF	0.859556	0.0488431
				TBC1D2	0.857175	0.0449618
				STK3	0.85398	0.0182321
				NET1	0.848625	0.000186503
				SMURF2	0.847828	0.0248665
				UBTD1	0.847411	0.00785091
				NUDT22	0.843667	0.0126773
				ARHGDIB	0.841511	3.59063e-06
				CCDC69	0.840625	0.0495078
				TSG101	0.839835	2.00494e-05
				SLC20A1	0.839269	0.00144936
				LITAF	0.837305	1.36344e-09
				HIP1R	0.836785	0.00383489
				LIMA1	0.836714	0.000135532
				FAR1	0.835361	0.00402615
				KCTD5	0.827789	0.0156346
				NUAK2	0.824626	0.034555
				CTSH	0.824086	0.0134524
				EHD1	0.823544	0.0058635
				NSD3	0.820418	0.0172182
				GTF2E2	0.818245	0.0140928
				OSGIN2	0.815754	0.0471452
				ALAS1	0.811366	0.0259423
				CTBS	0.810725	0.00162196
				PPRC1	0.809858	0.0416157
				SLC25A32	0.80934	0.0389564
				TXN	0.808896	0.000115626
				MAPKAPK3	0.808678	0.0135412
				TATDN1	0.804791	0.0390279
				CCND3	0.804173	0.0499915
				RRAS2	0.803518	0.00137694
				PDLIM2	0.803093	0.0238971
				VAMP8	0.802464	8.21916e-06
				TMC6	0.800576	0.0044295
				SYNGR2	0.799996	0.000791794
				TPD52L2	0.793765	5.79046e-11
				SLC26A6	0.790867	0.00859825
				ADA	0.790449	0.00127082
				YBX1	0.789944	0.0014586
				IKBKB	0.789493	0.0241295
				CTDSP2	0.788385	0.0376993
				ISOC2	0.788379	0.0120098
				PIGU	0.786771	0.0317751
				NEK7	0.784281	0.0297025
				HMGCL	0.782958	0.041006
				STK40	0.773965	0.00353605
				UFC1	0.770816	0.0061983
				ASH2L	0.764057	0.019025
				CDK4	0.762935	2.25456e-08
				MSN	0.762063	7.00732e-16
				PALLD	0.76191	0.000461781
				TPBG	0.761253	0.0231875
				ESRRA	0.757995	0.0288267
				SELENOT	0.757897	0.00880074
				PWP1	0.751947	0.00229794
				TM2D2	0.750765	0.00108397
				OS9	0.748839	0.00163904
				NFKBIA	0.748791	0.00407657
				GTF2H1	0.746086	0.0253898
				SERINC3	0.741975	0.00223375
				PQBP1	0.740191	0.0259803
				ZC3HAV1	0.736102	0.0204292
				CMC2	0.735558	0.0108374
				TFAP2C	0.735209	0.0318785
				GSN	0.733177	0.00298086
				ASAP2	0.732844	0.0271426
				B3GNT5	0.732694	0.00598594
				JAK1	0.73244	0.0147493
				AMBRA1	0.732319	0.0422178
				MFN1	0.730793	0.00343883
				DNAJB5	0.730721	0.0284343
				PARP4	0.729085	0.00114422
				NDUFS2	0.727931	0.00393618
				DCBLD2	0.72375	0.0288267
				ARRDC1	0.722379	0.00240006
				MED24	0.721779	0.0137661
				METTL23	0.719949	0.00933847
				GDF15	0.719025	0.00407036
				CLTB	0.718997	0.0253233
				PARG	0.718668	0.038382
				APOO	0.716184	0.0297327
				CKS2	0.706539	0.00734911
				ITGB1BP1	0.705708	0.00886742
				FZD6	0.697159	0.0092911
				ALG3	0.696791	0.040241
				MYADM	0.696646	0.0031152
				DPM1	0.695939	0.0196255
				STK4	0.693935	0.0249928
				CAST	0.692036	0.00510718
				EHD4	0.689618	0.0309582
				ELOVL1	0.688617	0.0129662
				DRAP1	0.687381	0.0462944
				TEX264	0.683054	0.0329009
				NAA20	0.680508	0.0044735
				FBXO38	0.679084	0.0294496
				SMIM26	0.678175	0.0233193
				MKRN2	0.676679	0.0312376
				UBL4A	0.67621	0.0281398
				CDC42EP3	0.674985	0.0403862
				ELK3	0.674568	0.0384763
				TP53RK	0.667981	0.0451965
				PSME1	0.665842	0.00986145
				CYCS	0.664564	0.00220293
				MRPS10	0.662468	0.0241295
				LY6E	0.661583	0.0146961
				HSDL2	0.65606	0.0317029
				TUBB2A	0.655476	0.0289812
				CD59	0.652389	0.0012695
				B4GALT3	0.651122	0.00949412
				TBL3	0.64975	0.0413359
				IDS	0.648356	0.00106668
				SOD1	0.647927	0.0018541
				GRPEL1	0.644972	0.0153861
				GPC1	0.644872	0.0331301
				GSS	0.644685	0.00407036
				CD47	0.644472	0.0107023
				DEGS1	0.638053	0.0153861
				TGFBR2	0.637026	0.000373422
				SDHA	0.636808	0.0489131
				ALG2	0.635646	0.000820941
				TUBB6	0.633104	0.00149646
				SDHB	0.631986	0.0285646
				TAGLN2	0.631625	0.00164875
				PRDM4	0.631559	0.0482916
				ZFYVE1	0.629927	0.0421457
				ANXA2	0.629583	2.14868e-05
				ACTG1	0.629363	0.000551066
				LRRC59	0.620983	0.000386948
				TNFAIP1	0.619851	0.00764195
				GPI	0.617412	0.000556471
				CTTN	0.61711	0.0130096
				DDX27	0.61371	0.0128796
				NDFIP2	0.61261	0.00768918
				CCZ1B	0.611601	0.0136349
				EBNA1BP2	0.60489	0.000106427
				HM13	0.604051	0.00221534
				YWHAB	0.603935	0.00179874
				AKAP12	0.60008	4.75013e-06
				PRSS23	0.597714	0.00405284
				PDHX	0.597068	0.0111391
				DHCR24	0.593146	0.0022647
				NANS	0.59241	0.00896643
				EIF2S2	0.587703	0.00453788
				LYPLA1	0.583141	0.00130171
				BTBD10	0.582935	0.0393449
				AMFR	0.581396	0.0191941
				ITGB1	0.580027	9.43151e-06
				NAA25	0.577607	0.00479245
				ANXA2P2	0.576889	1.57044e-05
				N4BP1	0.571148	0.0389995
				HMOX2	0.570935	0.0136349
				COPB1	0.570524	0.000215916
				ERRFI1	0.570501	0.000511764
				ZNF706	0.569325	0.0347667
				TFPI	0.565797	0.0316666
				DDRGK1	0.564314	0.0208618
				PARVA	0.563761	0.00502502
				DNTTIP1	0.56172	0.0465103
				LAMP2	0.559449	0.00236322
				QTRT2	0.558267	0.0460167
				ADK	0.557558	0.017705
				S100A16	0.556242	0.0172525
				EIF6	0.553851	0.00142124
				TNFRSF21	0.552261	0.00918408
				GUK1	0.543278	0.0238971
				SF3B6	0.543243	0.0384763
				LRP10	0.537462	0.0496355
				ARPC1B	0.536694	0.00191107
				ATP13A3	0.52257	0.0425347
				RPS21	0.519964	0.0462944
				COPS7A	0.512772	0.0370152
				MRPL33	0.512489	0.0172013
				ACTR3	0.507762	0.000812812
				EIF3M	0.507219	5.78771e-05
				STAU1	0.501782	0.0137794
				PRDX4	0.501013	0.00125904
				FLOT2	0.499339	0.0414042
				RNF114	0.485191	2.67274e-05
				FAM107B	0.484035	0.0400476
				PLPBP	0.483441	0.0489131
				TMSB4X	0.481836	0.00013283
				TOMM34	0.471226	0.0404161
				FYTTD1	0.458681	0.0309688
				CAPN2	0.45758	1.20047e-05
				HGS	0.452552	0.00252122
				CORO1C	0.449734	0.0352336
				GNAI2	0.44953	0.00755079
				ACTN1	0.44858	0.0492443
				PGK1	0.428943	0.00127629
				CYC1	0.427175	0.037998
				UBQLN1	0.424321	0.00629809
				CTSB	0.42214	0.000167459
				ARPC4	0.421889	0.0264703
				NEDD9	0.420841	0.043947
				HMGA1	0.420606	0.00789374
				SDCBP	0.413137	0.000883568
				CLDN7	0.411984	0.0340446
				RAB2A	0.41076	0.0151499
				VAMP3	0.401882	0.0062023
				PSMA7	0.400878	0.0345451
				PRDX6	0.400084	0.0335331
				ARF1	0.388595	0.0140928
				BUD23	0.381028	0.0448969
				CSE1L	0.364331	0.0400991
				UBC	0.358493	0.000230701
				ARF4	0.351883	0.0238971
				OLFML3	0.346856	0.0397028
				ACTB	0.312022	0.0274835
				CNDP2	0.308401	0.0246511
				SLC3A2	0.289816	0.0442325
				PRDX1	0.278455	0.039794

## Sheet: BTB + macrophage (DEGs)
BTB enriched				BTB+macrophage enriched
Gene	log2FC	adjusted p-value		Gene	log2FC	adjusted p-value
DCN	-11.1333	1.80505e-06		CD36	14.4868	1.55566e-27
CD69	-10.7241	3.14979e-07		VSIG4	14.0802	5.75293e-24
PLA2R1	-10.6027	3.87323e-08		FABP4	13.7758	3.93376e-21
GHET1	-10.3342	0.0364468		FCER1G	13.2999	2.20763e-21
ITIH5	-10.2244	0.0433863		HP	13.0747	4.57163e-11
GC	-10.1543	3.36236e-06		TDO2	12.9178	7.76584e-16
MFSD4A	-10.143	0.0495781		ADAMDEC1	12.8669	6.94349e-17
ANKRD31	-10.0778	7.59872e-05		TYROBP	12.6022	2.11859e-18
TNFRSF4	-9.88119	4.38419e-05		TREM2	12.5457	1.89397e-17
LOC100506551	-9.84545	0.000721859		LAIR1	12.4719	1.75277e-14
SHROOM4	-9.63025	0.000275663		DOCK2	12.3164	1.75277e-14
GATA5	-9.48443	0.000455096		PTGS1	12.2199	6.23422e-14
ISM2	-9.39126	0.0380183		C2	12.1894	1.38706e-11
CHODL	-9.37393	0.000795919		PLEK	12.1062	8.2332e-13
LOC100128398	-9.26877	0.0060561		NLRC5	12.0871	6.52062e-13
LRCH2	-9.21881	0.00224476		NCKAP1L	12.0132	1.75277e-14
DUSP19	-9.09528	0.0060561		SLC2A5	11.9569	5.26646e-10
BNIPL	-9.08617	4.52091e-06		FGR	11.8722	4.57163e-11
FREM1	-9.07264	0.00439515		SASH3	11.8156	6.52062e-13
FGF20	-8.88941	0.0218284		AZU1	11.6962	1.38706e-11
LOC100128076	-8.84701	0.0495781		SIGLEC1	11.5598	1.1403e-11
FOXL1	-7.72168	0.000172971		PRTN3	11.5376	6.65656e-10
GJA4	-7.67765	0.000275663		PDE1B	11.4793	1.99623e-12
LRFN5	-7.57328	0.0159151		ITGAL	11.466	0.00165458
PRKN	-7.50414	7.25232e-05		PIK3AP1	11.432	0.00167985
KCNV1	-7.15261	0.00087012		NCAM1	11.1342	0.00419339
ACP5	-6.96584	0.0473149		FCGR3A	11.0894	1.59106e-10
YY2	-6.75215	0.00248056		CMPK2	11.0692	3.44563e-16
MYH16	-6.39062	0.0233176		SLC11A1	11.0246	1.42112e-09
ANK1	-6.35615	0.0193438		TLR2	11.024	0.00571265
KCNK3	-5.76001	0.00643408		C1orf162	10.98	4.95096e-08
ANGPT2	-3.87244	0.00790175		MNDA	10.9577	5.45422e-09
ZSWIM5	-3.54629	0.00123949		GTSF1	10.921	5.00227e-09
ZNF799	-2.83569	0.0315665		MS4A7	10.9169	4.51155e-07
COL17A1	-2.40605	7.59872e-05		PPARGC1B	10.896	0.000352418
COL3A1	-2.37982	0.00791559		DDX11L2	10.8612	0.00963339
COL5A2	-1.97454	0.00330589		CCL5	10.8301	4.00023e-08
ITGB8	-1.92414	0.0150316		CASP1	10.8132	7.58543e-09
MAB21L4	-1.64069	0.0120816		PTPN7	10.8132	5.12018e-09
UGT3A2	-1.52369	0.0326359		STYXL2	10.7797	7.95985e-09
CCDC69	-1.13292	0.031872		DOK2	10.76	2.9999e-08
H19	-1.08625	0.000877397		ELANE	10.7571	6.09049e-06
ABCB7	-1.07133	0.0150316		IRAK3	10.7394	2.57442e-08
SACS	-1.06379	0.0347417		LYZ	10.7382	1.05356e-07
MRC2	-1.05721	0.00724924		LOC101928429	10.7211	1.3194e-08
WNT6	-1.03525	0.0240821		TFEC	10.6951	0.0141116
GDF6	-0.846545	0.0465962		DHX58	10.6807	0.0150437
MED23	-0.760742	0.0241608		IPCEF1	10.6574	0.0156746
PRSS8	-0.721578	0.00087012		F13A1	10.6458	0.0158283
DSP	-0.714733	0.0140662		FCGR2A	10.6333	0.0197315
PTPRF	-0.59753	0.0363026		TNFSF10	10.6089	0.000951854
STT3A	-0.491798	0.0164026		PRAM1	10.5991	3.67339e-07
				MCEMP1	10.5597	1.08144e-06
				DSCAM	10.5092	0.0243832
				PRAME	10.5087	0.0241608
				SDS	10.5033	1.37441e-06
				HPCAL4	10.4866	0.0272777
				HAPLN4	10.4601	2.02065e-06
				CYBB	10.4035	0.0315665
				BHLHE22	10.3959	8.00783e-05
				RPS4Y1	10.3784	1.20014e-06
				HS3ST1	10.353	0.0345397
				FAM218A	10.3354	2.3363e-05
				AOAH	10.3123	5.38437e-07
				DNAJC5B	10.3081	0.0372976
				GPR35	10.2934	0.0433604
				23285	10.2721	3.38285e-06
				CYP4F12	10.2078	9.13357e-05
				LINC00668	10.1795	0.0497187
				RNASE2	10.1668	2.81027e-06
				RNF212	10.1033	1.20035e-05
				PTPRN2-AS1	10.0946	1.47941e-05
				TLR1	10.0833	0.00262468
				GPR65	10.0785	7.32619e-06
				P2RY8	10.0596	0.000691302
				APBB1IP	10.0153	2.7055e-05
				CEACAM4	9.9916	1.6494e-05
				AIF1	9.96926	1.51923e-05
				FA2H	9.8169	8.72936e-05
				KLHL41	9.78801	0.000169065
				ZNF252P-AS1	9.72231	0.00328878
				TKTL1	9.71502	0.000242914
				CD300C	9.61874	0.000625405
				CHI3L1	9.61872	0.031872
				DGKI	9.58021	0.00982922
				MYB	9.51713	0.000625405
				NECAB2	9.50115	0.0243832
				XAGE1B	9.44357	0.000753009
				C3orf80	9.44022	0.000646073
				XAGE1A	9.41171	0.000744495
				RAD9B	9.26994	0.00687835
				NR4A3	9.25597	0.00789463
				NANOG	9.24074	0.00601565
				ZNF547	9.14836	4.43845e-08
				KCNH3	8.97236	0.0465962
				HPR	8.90796	0.0483307
				MROH8	8.84175	0.0440332
				SRGN	8.44864	2.66171e-09
				DMRTA2	8.04793	0.00963339
				CRACR2A	7.95909	0.000646073
				ITGB7	7.79797	1.89841e-05
				AHRR	7.64702	1.6494e-05
				PCDHGB5	7.55865	0.00119954
				CCDC177	7.37092	7.4137e-05
				EXOC3L1	7.29758	0.00111023
				CD209	7.11243	0.0497187
				CSF2RB	6.83384	0.0459125
				TCTEX1D1	6.08843	0.0363026
				LAPTM5	5.98091	0.0363026
				TNFRSF25	5.89732	0.00113767
				BCL2A1	5.33547	0.00694402
				CARD9	5.2464	0.00284576
				TYMP	4.67492	8.66822e-14
				IL4I1	4.65299	0.0497187
				MTSS1	3.93367	0.00131304
				IFI30	3.5279	8.60917e-18
				IRF5	2.93204	3.47904e-08
				LCN2	2.70836	0.00900961
				ALOX5AP	2.67152	4.16102e-19
				ITGA9	2.60433	0.0157631
				ADPRH	2.58612	0.0301286
				SAA1	2.58025	0.00435353
				SLFN11	2.51571	0.0445379
				ZNF2	2.39336	1.19462e-06
				ACSL1	2.26754	0.000266601
				SMAP2	1.96174	6.07491e-06
				GPNMB	1.92623	0.000913959
				PREX1	1.73451	0.0233176
				FCGRT	1.61135	0.00602193
				ITPKB	1.51688	0.0495781
				CD68	1.50282	0.0336854
				LPL	1.47797	0.0495781
				CTSD	1.39997	1.46905e-09
				ZNF354C	1.38234	0.0296246
				TMEM260	1.33542	0.0233176
				ZC3H12A	1.18819	0.0392781
				MKS1	1.14345	1.20014e-06
				PLIN2	1.13631	4.36611e-08
				TXNIP	0.840412	0.0129834
				NFYC	0.747443	0.00646345
				PPT1	0.596649	0.0011427
				ZMPSTE24	0.554131	0.0367946
